# Supplementary material for: Feasibility of Polyclonal Avian Immunoglobulins (IgY) as Prophylaxis against Human Norovirus Infection
Source: Viruses. 2022 Oct 27;14(11):2371. doi: 10.3390/v14112371 (PMC9698945; doi:10.3390/v14112371)
Supplement: Supplementary file 1 [file viruses-14-02371-s001.zip]

Archive with 1 entries (1 files):
- viruses-1924499-supplementary.pdf
